# Supplementary material for: Immunomodulatory Potential of the Industrialized Houttuynia cordata Fermentation Product In Vitro and in Wistar Rats
Source: Foods. 2021 Oct 26;10(11):2582. doi: 10.3390/foods10112582 (PMC8619134; doi:10.3390/foods10112582)
Supplement: Supplementary file 1 [file foods-10-02582-s001.zip]

Archive with 1 entries (1 files):
- foods-1422198-supplementary.pdf
